# Supplementary material for: Polysomes of Trypanosoma brucei: Association with Initiation Factors and RNA-Binding Proteins
Source: PLoS One. 2015 Aug 19;10(8):e0135973. doi: 10.1371/journal.pone.0135973 (PMC4545788; doi:10.1371/journal.pone.0135973)
Supplement: S3 Table — The numbers of peptides found for each protein (at least 95% confidence) are shown. Proteins are included only if at least two different peptides were found in at least one preparation. Class designations were done manually. BS: bloodstream form; PC: procyclic form. (XLS) [file pone.0135973.s005.xls]

## Sheet: 1. At least 2 peptides
GEne ID	Protein name	class	BS free	PC free	BS memb	PC memb	total times detected
Tb927.11.9590	S-adenosylhomocysteine hydrolase, putative	Amino.acids	5	1	0	17	2
Tb927.9.6170	arginine kinase (AK) in cytosol and flagellum	Amino.acids	4	0	1	9	2
Tb927.9.6290	arginine kinase (AK)	Amino.acids	0	0	0	9	1
Tb927.9.12320	cystathione gamma lyase, putative	Amino.acids	0	0	0	8	1
Tb927.8.6060	2-amino-3-ketobutyrate coenzyme A ligase, putative,glycine acetyltransferase, putative	Amino.acids	0	0	0	5	1
Tb927.7.4390	threonine synthase, putative	Amino.acids	0	0	0	4	1
Tb927.5.3800	glutamine hydrolysing (not ammonia-dependent) carbomoyl phosphate synthase, putative	Amino.acids	0	0	0	3	1
Tb927.7.4970	glutamine synthetase, putative	Amino.acids	0	0	0	3	1
Tb11.02.5400	cystathionine beta-synthase, putative	Amino.acids	0	0	0	2	1
Tb927.9.6230	arginine kinase (AK)	Amino.acids	4	0	1	0	1
Tb927.7.7040	methylthioadenosine phosphorylase, putative (MTAP)	Amino.acids	2	0	0	0	1
Tb927.10.3560	arginine N-methyltransferase, putative	Arg.methylation	0	0	0	5	1
Tb927.1.4690	arginine N-methyltransferase (PRMT1)	Arg.methylation	0	0	0	2	1
Tb10.v4.0045	prohibitin, putatives	Cell.cycle	3	0	2	0	2
Tb927.11.17000	AIR9	Cell.cycle	0	1	1	11	1
Tb927.8.4810	prohibitin 1 (PHB1)	Cell.cycle	0	0	0	2	1
Tb927.11.11330	heat shock protein 70, major HSP70	Chaperone	27	11	23	35	4
Tb927.10.10890	heat shock protein 83, HSP83	Chaperone	19	4	13	26	4
Tb927.7.710	heat shock 70 kDa protein, putative (HSP70.4)	Chaperone	4	0	5	12	3
Tb927.10.8230	protein disulfide isomerase,ERp57-like, cofactor wth calnexin, putative	Chaperone	12	1	5	5	3
Tb927.2.5160	chaperone protein DNAj, putative	Chaperone	4	0	7	2	3
Tb927.10.12710	heat shock protein, HSP110	Chaperone	8	0	0	23	2
Tb927.2.3030	ATP-dependent Clp protease subunit, heat shock protein 78 (HSP78)	Chaperone	0	0	4	4	2
Tb927.11.2650	heat shock protein 84, putative, mit HSp90	Chaperone	0	0	5	2	2
Tb927.9.10230	HSP20 domain (p23-like)	Chaperone	2	0	2	0	2
Tb927.2.5980	ATP-dependent Clp protease subunit, heat shock protein 104 (HSP104)	Chaperone	0	0	4	0	1
Tb927.11.16740	chaperone protein DNAj, putative	Chaperone	0	0	4	0	1
Tb927.10.6610	chaperone protein DNAj, putative	Chaperone	0	0	2	0	1
Tb927.9.9860	GRP170, HSP70 and actin-like ATPase domains	Chaperone	0	0	2	0	1
Tb927.9.4500	HSP70, endoplasmatic reticulum, HSP70.a	Chaperone	0	0	2	0	1
Tb927.10.16100	FK506-binding protein (FKBP)-type peptidyl-prolyl isomerase	Chaperone	2	0	0	0	1
Tb927.10.10460	histone H2B	Chromatin	6	5	3	6	4
Tb927.5.4170	histone H4	Chromatin	4	4	4	4	4
Tb927.10.15180	nucleosome assembly protein, putative	Chromatin	4	0	4	3	3
Tb927.9.10100	Possible histone methyltransferase: 7 SET domains.	Chromatin	0	0	0	21	1
Tb927.7.2820	histone H2A	Chromatin	1	0	0	3	1
Tb927.1.2430	histone H3	Chromatin	1	0	0	2	1
Tb927.11.11680	2-oxoglutarate dehydrogenase E2 component, putative	Citric.acid.cycle	4	2	3	10	4
Tb927.10.12700	pyruvate dehydrogenase E1 alpha subunit, putative	Citric.acid.cycle	7	0	1	12	2
Tb927.3.1790	pyruvate dehydrogenase E1 beta subunit, putative	Citric.acid.cycle	7	0	0	7	2
Tb927.11.9980	2-oxoglutarate dehydrogenase E1 component, putative	Citric.acid.cycle	0	1	0	36	1
Tb927.11.1450	2-oxoglutarate dehydrogenase E1 component, putative	Citric.acid.cycle	0	0	0	27	1
Tb927.11.16730	dihydrolipoyl dehydrogenase (GCVL-2)	Citric.acid.cycle	0	0	0	14	1
Tb927.11.2690	succinyl-coA:3-ketoacid-coenzyme A transferase, mitochondrial precursor, putative	Citric.acid.cycle	1	0	0	13	1
Tb927.10.14000	aconitase (ACO)	Citric.acid.cycle	0	0	0	9	1
Tb927.10.7410	succinyl-CoA ligase [GDP-forming] beta-chain, putative	Citric.acid.cycle	0	0	0	7	1
Tb927.3.4500	fumarate hydratase, class I (FHc)	Citric.acid.cycle	0	0	0	6	1
Tb927.5.940	NADH-dependent fumarate reductase, putative	Citric.acid.cycle	0	0	0	6	1
Tb927.3.2230	succinyl-CoA synthetase alpha subunit, putative	Citric.acid.cycle	0	0	0	4	1
Tb927.9.5900	glutamate dehydrogenase (GDH)	Citric.acid.cycle	0	0	0	2	1
Tb927.1.2330	beta tubulin	Cytoskeleton	20	11	26	23	4
Tb927.1.2340	alpha tubulin	Cytoskeleton	18	7	20	18	4
Tb927.4.3950	cytoskeleton-associated protein CAP5.5, putative,cysteine peptidase, Clan CA, family C2, putative (CAP5.5)	Cytoskeleton	0	2	0	8	2
Tb927.3.4290	paraflagellar rod component PFR1	Cytoskeleton	3	0	1	2	2
Tb927.10.14890	C-terminal motor kinesin KIFC1	Cytoskeleton	7	0	15	0	2
Tb927.7.2650	CAP51V	Cytoskeleton	12	0	11	0	2
Tb927.11.13500	paraflagellar rod protein par1	Cytoskeleton	4	0	10	0	2
Tb927.10.450	hypothetical protein, conserved, microtubule binding domains. very K/E rich	Cytoskeleton	3	0	7	0	2
Tb927.3.1110	flagellar transport protein, putative (PIFTA1)	Cytoskeleton	2	0	6	0	2
Tb927.8.6660	paraflagellar rod protein PFC1	Cytoskeleton	2	0	6	0	2
Tb927.9.8850	actin A	Cytoskeleton	5	0	5	0	2
Tb10.v4.0052	microtubule-associated protein 2s	Cytoskeleton	8	0	5	0	2
Tb927.6.3100	intraflagellar transport protein IFT46	Cytoskeleton	2	0	4	0	2
Tb927.7.3370	intraflagellar transport protein IFT74	Cytoskeleton	4	0	3	0	2
Tb927.11.16810	dynein light intermediate chain D1bLIC, putative	Cytoskeleton	2	0	2	0	2
Tb927.7.3440	EF hand protein, possibly in flagellum	Cytoskeleton	2	0	2	0	2
Tb927.8.4950	kinesin	Cytoskeleton	0	0	0	4	1
Tb927.10.10280	microtubule-associated protein, putative	Cytoskeleton	0	0	0	4	1
Tb927.4.3740	flagellar attachment zone protein (FAZ1)	Cytoskeleton	0	0	0	3	1
Tb927.7.2640	CAP51	Cytoskeleton	0	0	0	2	1
Tb927.9.7720	Member of IFT complex A, tetratricopeptide repeat protein	Cytoskeleton	0	0	0	2	1
Tb927.4.2080	CC2D is a FAZ-ER protein, also present on the basal bodies. CC2D is required for FAZ filament assembly.	Cytoskeleton	0	0	16	0	1
Tb927.8.5460	flagellar calcium-binding protein,44 kDa calflagin, (Tb-44)	Cytoskeleton	1	0	12	0	1
Tb927.10.2640	intraflagellar transport protein IFT81	Cytoskeleton	0	0	10	0	1
Tb927.11.13230	TbVAP, flagellar attachment zone	Cytoskeleton	0	0	4	0	1
Tb927.8.4060	flagellum-adhesion glycoprotein, FLA2?	Cytoskeleton	0	0	3	0	1
Tb927.10.15250	paraflagellar rod protein PFC15	Cytoskeleton	0	0	3	0	1
Tb927.10.14980	intraflagellar transport protein IFT52	Cytoskeleton	1	0	2	0	1
Tb927.8.2630	Kinesin KIN-C. Trypanosome-specific kinesin family 2	Cytoskeleton	0	0	2	0	1
Tb927.11.15100	Tb5.20 cytoskeletal protein	Cytoskeleton	0	0	2	0	1
Tb927.10.15760	hypothetical protein, conserved, in flagellar proteomes, low homology to d tRNA methyltransferase of s: cerevisiae	Cytoskeleton	2	0	0	0	1
Tb927.10.11310	intraflagellar transport protein IFT55/IFT57	Cytoskeleton	2	0	0	0	1
Tb927.9.5190	proliferative cell nuclear antigen (PCNA), putative (28G16.165)	DNA	3	0	0	2	2
Tb927.9.6940	DNA topoisomerase type IB small subunit	DNA	2	0	2	0	2
Tb927.4.1270	ruvB-like DNA helicase, putative	DNA	0	0	0	4	1
Tb927.4.2000	ruvB-like DNA helicase, putative,ATP-dependent DNA helicase, putative	DNA	0	0	0	4	1
Tb927.11.5650	replication factor C large subunit, putative	DNA	0	0	5	0	1
Tb927.5.1700	Kinesin-2, also "replication Factor A 28 kDa subunit".	DNA	0	0	3	0	1
Tb927.7.6900	REC8, a rad 21 homologue, double-strand-break repair protein, putative	DNA	0	0	3	0	1
Tb927.6.3890	replication factor C, subunit 2, putative	DNA	0	0	2	0	1
Tb927.9.12300	replication factor C, subunit 3, putative	DNA	0	0	2	0	1
Tb927.10.5670	N-acetyltransferase subunit Nat1, putative (NAT1)	Enzyme	0	0	0	5	1
Tb927.6.4840	S-adenosylmethionine synthetase, putative (METK1)	Enzyme	0	0	0	5	1
Tb927.10.6310	major vault protein, putative (MVP)	Enzyme	0	0	0	3	1
Tb927.5.4460	major vault protein, putative (MVP)	Enzyme	0	0	0	3	1
Tb927.2.5060	GTP binding protein, putative	Enzyme	0	0	0	2	1
Tb927.7.5210	hypothetical protein, conserved, phosphatase domain and DUF	Enzyme	0	0	0	2	1
Tb927.10.1990	major vault protein, putative (MVP)	Enzyme	0	0	0	2	1
Tb927.9.13380	phosphoinositide-binding protein, putative	Enzyme	0	0	4	0	1
Tb927.11.8260	carbonic anhydrase-like protein	Enzyme	0	0	3	0	1
Tb927.7.6890	S-adenosyl-methionine-dependent methyl transferase, putative	Enzyme	0	0	2	0	1
Tb927.9.12550	glycerol kinase, glycosomal (glk1)	Glucose.glycerol	3	4	6	9	4
Tb927.10.2010	hexokinase (HK1)	Glucose.glycerol	16	2	17	8	4
Tb927.8.3530	glycerol-3-phosphate dehydrogenase [NAD ], glycosomal	Glucose.glycerol	3	4	4	7	4
Tb927.10.5620	fructose-bisphosphate aldolase, glycosomal (ALD)	Glucose.glycerol	27	3	22	5	4
Tb927.10.2890	enolase	Glucose.glycerol	17	1	12	22	3
Tb927.3.3270	ATP-dependent phosphofructokinase (TbPFK)	Glucose.glycerol	13	0	6	4	3
Tb927.11.11250	cytosolic malate dehydrogenase (cMDH)	Glucose.glycerol	3	0	2	4	3
Tb927.11.6280	pyruvate phosphate dikinase (PPDK)	Glucose.glycerol	0	8	0	23	2
Tb927.10.14140	pyruvate kinase 1 (PYK1)	Glucose.glycerol	9	0	1	8	2
Tb927.2.4210	glycosomal phosphoenolpyruvate carboxykinase (PEPCK)	Glucose.glycerol	0	3	0	7	2
Tb927.10.6880	glyceraldehyde 3-phosphate dehydrogenase, cytosolic (GAP)	Glucose.glycerol	4	0	0	4	2
Tb927.10.15410	glycosomal malate dehydrogenase (gMDH)	Glucose.glycerol	0	2	0	2	2
Tb927.6.4280	glyceraldehyde 3-phosphate dehydrogenase, glycosomal (GAPDH)	Glucose.glycerol	4	0	10	0	2
Tb927.1.700	phosphoglycerate kinase (PGKC)	Glucose.glycerol	3	0	8	0	2
Tb927.11.7380	glycerol-3-phosphate dehydrogenase (FAD-dependent), mitochondrial, TAO complex	Glucose.glycerol	2	0	3	0	2
Tb927.1.710	phosphoglycerate kinase (PGKB)	Glucose.glycerol	0	0	0	11	1
Tb927.10.7930	2,3-bisphosphoglycerate-independent phosphoglycerate mutase (PGAM)	Glucose.glycerol	0	0	0	3	1
Tb927.8.980	Phosphoacetylglucosamine mutase PAGM, acts as phosphoglucomutase	Glucose.glycerol	0	0	0	3	1
Tb927.11.5520	triosephosphate isomerase (TIM)	Glucose.glycerol	0	0	2	0	1
Tb927.1.3830	glucose-6-phosphate isomerase, glycosomal (PGI)	Glucose.glycerol	9	0	1	0	1
Tb927.3.3580	lipophosphoglycan biosynthetic protein, putative (LPG3)=GRP94 ER chaperone	Glycans	3	0	9	2	3
Tb927.10.13780	GSK3-short glycogen synthase kinase 3	Glycans	0	0	2	0	1
Tb927.10.240	PEX14 peroxin 14	Glycosome	2	0	12	0	2
Tb927.9.11600	Gim5B protein,glycosomal membrane protein (gim5B)	Glycosome	2	0	2	0	2
Tb927.10.15850	PEX12 peroxisome assembly protein	Glycosome	0	0	8	0	1
Tb927.11.11520	PEX11 glycosomal membrane protein	Glycosome	0	0	4	0	1
Tb927.3.2410	PEX10 peroxisome assembly protein	Glycosome	0	0	3	0	1
Tb927.10.14720	PEX13 peroxin 13	Glycosome	0	0	3	0	1
Tb927.2.6000	GPI phospholipase C	GPI.anchors	2	0	3	0	2
Tb927.10.14240	N-myristoyltransferase (NMT)	GPI.anchors	0	0	0	2	1
Tb927.11.15760	GPI transamidase subunit Tta1 (TTA1)	GPI.anchors	0	0	3	0	1
Tb927.4.1920	GPI transamidase, putative (TbGPI16)	GPI.anchors	0	0	3	0	1
Tb927.10.4780	GPI inositol deacylase precursor (GPIdeAc)	GPI.anchors	0	0	2	0	1
Tb927.10.13860	GPI-anchor transamidase subunit 8 (GPI8)	GPI.anchors	0	0	2	0	1
Tb927.4.4470	GRESAG 4.4, putatuve receptor-type adenylate cyclase	GRESAG	0	0	4	0	1
Tb927.2.2510	voltage-dependent anion-selective channel VDAC	Ions	0	0	2	0	1
Tb927.8.2540	Acetyl-CoA acetyltransferase	Lipids	0	0	2	6	2
Tb927.3.3900	carnitine O-palmitoyltransferase II, putative (CPT II)	Lipids	0	0	0	5	1
Tb927.11.4700	prostaglandin f synthase	Lipids	0	0	0	2	1
Tb927.1.4830	Phospholipase A1	Lipids	0	0	4	0	1
Tb927.4.4910	3,2-trans-enoyl-CoA isomerase, mitochondrial precursor, putative	Lipids	0	0	3	0	1
Tb927.4.1080	V-type ATPase, A subunit, putative	Lysosome	0	0	3	5	2
Tb927.11.11690	vacuolar ATP synthase subunit b, putative,v- ATPase B subunit,vacuolar proton pump B subunit	Lysosome	0	0	0	2	1
Tb927.10.3760	vacuolar ATP synthase subunit d, putative	Lysosome	0	0	5	0	1
Tb927.5.1830	lysosomal/endosomal membrane protein p67 (p67)	Lysosome	1	0	3	0	1
Tb927.10.14040	vacuolar ATP synthase subunit c, putative	Lysosome	0	0	2	0	1
Tb927.5.550	vacuolar ATP synthase, putative	Lysosome	0	0	2	0	1
Tb927.5.360	75 kDa invariant surface glycoprotein (ISG75)	Membrane.protein	18	0	4	0	2
Tb927.5.309b	ISG65/75-like protein	Membrane.protein	2	0	2	0	2
Tb927.5.1410	64 kDa invariant surface glycoprotein (ISG64)	Membrane.protein	0	0	2	0	1
Tb927.5.390	75 kDa invariant surface glycoprotein (ISG75)	Membrane.protein	4	0	0	0	1
Tb927.6.3740	heat shock 70 kDa protein, mitochondrial precursor, putative	Mito.biogenesis	17	3	14	22	4
Tb927.10.6510	chaperonin HSP60, mitochondrial precursor	Mito.biogenesis	6	0	3	15	3
Tb927.5.1060	Complex III beta-MMP subunit of cytochrom b/c1 complex	Mito.e.transport	0	0	0	2	1
Tb927.9.9660	Archaic translocase of the outer mitochondrial membrane ATOM	Mito.biogenesis	0	0	3	0	1
Tb927.11.16400	kinetoplast DNA-associated protein, putative	Mito.DNA	5	0	2	0	2
Tb927.10.6060	universal minicircle sequence binding protein (UMSBP)	Mito.DNA	0	0	2	0	1
Tb927.8.2260	POMP39	Mito.membrane	0	0	3	0	1
Tb927.11.2750	POMP12	Mito.membrane	0	0	2	0	1
Tb927.10.3210	delta-1-pyrroline-5-carboxylate dehydrogenase, putative	Mito.pathway	15	4	0	19	3
Tb927.10.7570	dihydrolipoamide acetyltransferase E2 subunit, putative	Mito.pathway	4	0	0	8	2
Tb927.5.520	stomatin-like protein, putative	Mito.pathway	2	0	13	0	2
Tb927.11.5440	malic enzyme	Mito.pathway	0	1	0	11	1
Tb927.6.2790	L-threonine 3-dehydrogenase, putative	Mito.pathway	0	0	0	7	1
Tb927.8.6110	hypothetical protein, conserved	Mito.pathway	1	0	0	5	1
Tb927.11.5450	malic enzyme	Mito.pathway	0	0	0	5	1
Tb927.11.1290	hypothetical protein, conserved	Mito.pathway	0	0	4	0	1
Tb927.2.2940	hypothetical protein, conserved	Mito.pathway	0	0	3	0	1
Tb927.11.7780	POMP16	Mito.pathway	0	0	2	0	1
Tb927.1.3950	D-alanine aminotransferase (ALAT)	Mito.pathway	3	0	0	0	1
Tb927.7.2570	guide RNA associated protein, GAP2	Mito.RNA	3	0	5	2	3
Tb927.3.1590	MRB complex protein mitochondrial RNA binding complex 1 subunit	Mito.RNA	2	0	0	9	2
Tb927.6.2230	TbRGG1	Mito.RNA	0	0	3	0	1
Tb927.2.3800	mRNA processing protein, putative GAP1 MRB complex protein	Mito.RNA	2	0	0	0	1
Tb927.10.13360	EF-Tu Mitochondrial elongation factor Tu	Mito.translation	0	0	0	2	1
Tb927.6.2640	importin alpha subunit, putative (TbKap60)	Nuclear.transport	4	0	5	4	3
Tb927.11.15370	hypothetical protein, conserved (TbKap123)	Nuclear.transport	0	0	8	3	2
Tb927.10.2370	LA	Nuclear.transport	2	0	0	2	2
Tb927.3.3180	Nucleoporin (TbNup98)	Nuclear.transport	0	0	4	0	1
Tb927.3.1120	GTP-binding nuclear protein rtb2, putative (rtb2)	Nuclear.transport	0	0	3	0	1
Tb927.11.2370	MEX67	Nuclear.transport	0	0	2	0	1
Tb927.4.4310	Nucleoporin (TbNup64)	Nuclear.transport	0	0	2	0	1
Tb927.2.4230	Nucleoporin NUP-1 protein, putative	Nuclear.transport	0	0	2	0	1
Tb927.10.16120	inosine-5'-monophosphate dehydrogenase,IMP dehydrogenase	Nucleotides	5	2	8	3	4
Tb927.11.3650	adenylosuccinate synthetase, putative	Nucleotides	13	0	2	8	3
Tb927.7.4570	inosine-guanine nucleoside hydrolase (IG-NH)	Nucleotides	3	0	1	5	2
Tb927.11.16130	nucleoside diphosphate kinase (NDPK)	Nucleotides	3	1	1	2	2
Tb927.9.7550	adenylosuccinate lyase, putative	Nucleotides	0	0	0	4	1
Tb927.5.4560	guanine deaminase, putative	Nucleotides	0	0	0	2	1
Tb927.5.2080	guanosine monophosphate reductase, putative	Nucleotides	0	0	0	2	1
Tb927.11.7840	ribonucleoside-diphosphate reductase large chain (RNR1)	Nucleotides	0	0	0	2	1
Tb927.5.3810	orotidine-5-phosphate decarboxylase/orotate phosphoribosyltransferase, OMPDCase-OPRTase	Nucleotides	0	0	5	0	1
Tb927.8.4430	uridine phosphorylase	Nucleotides	2	0	0	0	1
Tb927.3.1380	ATP synthase F1, alpha subunit	Ox.phosphorylation	12	7	6	15	4
Tb927.7.7420	ATP synthase F1, alpha subunit	Ox.phosphorylation	6	3	2	11	4
Tb927.5.630	acidic phosphatase, putative	Phosphatase	6	0	5	0	2
Tb927.8.6170	transketolase, putative (TK)	PPP	0	0	0	6	1
Tb927.9.12110	6-phosphogluconate dehydrogenase, decarboxylating (gnD)	PPP	1	0	0	2	1
Tb927.5.2960	phosphoribosylpyrophosphate synthetase, putative (PRS)	PPP	0	0	0	2	1
Tb927.11.6590	aminopeptidase, putative,metallo-peptidase, Clan MF, Family M17	Protease	10	2	0	18	3
Tb927.1.2100	calpain-like cysteine peptidase, putative,cysteine peptidase, Clan CA, family C2, putative	Protease	1	2	0	25	2
Tb927.11.2500	carboxypeptidase, putative,metallo-peptidase, Clan MA(E) Family M32	Protease	2	0	0	14	2
Tb927.8.3060	cytosolic leucyl aminopeptidase, putative,metallo-peptidase, Clan MF, Family M17	Protease	5	0	0	9	2
Tb927.3.3410	aspartyl aminopeptidase, putative,metallo-peptidase, Clan MH, Family M20	Protease	5	0	0	8	2
Tb927.11.2470	aminopeptidase, putative,metallo-peptidase, Clan MF, Family M17	Protease	4	0	0	4	2
Tb927.8.8330	calpain, putative,cysteine peptidase, putative	Protease	4	0	13	0	2
Tb927.11.3570	aminopeptidase, putative,metallo-peptidase, Clan MA(E) Family M1	Protease	0	0	0	23	1
Tb927.10.8020	prolyl oligopeptidase, serine peptidase clan SC, family S9A, putative (POP)	Protease	0	0	0	13	1
Tb927.7.190	thimet oligopeptidase A, putative,metallo- peptidase, Clan MA(E) Family M3, putative (OPA)	Protease	0	0	0	9	1
Tb927.10.12260	cytosolic nonspecific dipeptidase, putative,peptidase (M20/M25/M40 family), putative	Protease	0	0	0	8	1
Tb927.11.12850	oligopeptidase b,serine peptidase, clan SC, family S9A-like protein (OPB)	Protease	0	0	0	6	1
Tb927.8.7020	peptidase, putative,metallo-peptidase, Clan ME, Family M16	Protease	0	0	0	6	1
Tb927.9.13490	aminopeptidase P, putative,metallo-peptidase, Clan MG, Family M24	Protease	0	0	0	3	1
Tb927.3.2090	aminopeptidase P1, putative,metallo-peptidase, Clan MG, Family M24	Protease	0	0	0	3	1
Tb927.10.14790	aminopeptidase, putative,metallo-peptidase, Clan MG, Family M24	Protease	0	0	0	3	1
Tb927.3.4750	aminopeptidase, putative,metallo-peptidase, Clan MA(E) Family M1	Protease	0	0	0	2	1
Tb927.7.6270	peptidase t, putative,aminotripeptidase, putative	Protease	0	0	0	2	1
Tb927.7.4060	calpain-like cysteine peptidase, putative,cysteine peptidase, Clan CA, family C2, putative	Protease	1	0	2	0	1
Tb927.1.2230	calpain-like protein fragment, putative	Protease	0	0	2	0	1
Tb927.1.2260	calpain-like protein fragment, putative	Protease	0	0	2	0	1
Tb927.6.1000	cysteine peptidase precursor, Clan CA, family C1, Cathepsin L-like (CP)	Protease	0	0	2	0	1
Tb927.10.1040	serine carboxypeptidase III precursor, putative,serine carboxypeptidase (CBP1) precursor, putative,serine peptidase, Clan SC, Family S10 (CBP1)	Protease	0	0	2	0	1
Tb927.10.5930	protein kinase, putative	Protein.kinase	0	0	0	3	1
Tb927.8.3770	MAPK protein kinase	Protein.kinase	0	0	5	0	1
Tb927.10.5140	protein kinase, putative,mitogen-activated protein kinase 2, putative	Protein.kinase	0	0	4	0	1
Tb927.10.14780	protein kinase, putative,mitogen-activated protein kinase kinase kinase, putative	Protein.kinase	0	0	3	0	1
Tb927.3.2440	serine/threonine-protein kinase, putative,protein kinase, putative	Protein.kinase	0	0	2	0	1
Tb927.11.760	protein phosphatase 2C, putative	Protein.phosphatase	3	0	2	0	2
Tb927.11.12890	POMP17	Pseudogene	0	0	11	0	1
Tb927.9.5750	tryparedoxin peroxidase (TRYP1)	Redox	3	2	0	5	3
Tb927.9.5840	tryparedoxin peroxidase (TRYP1)	Redox	5	0	5	0	2
Tb927.10.10390	trypanothione reductase	Redox	1	0	0	8	1
Tb927.2.4370	trypanothione synthetase (TRYS)	Redox	0	0	0	3	1
Tb927.4.2450	thioredoxin, putative	Redox	1	0	4	0	1
Tb927.8.1990	peroxidoxin (TRYP2)	Redox	3	0	0	0	1
Tb927.3.5050	60S ribosomal protein L4	Ribosome	21	8	20	23	4
Tb927.4.1790	60S ribosomal protein L3	Ribosome	22	9	17	22	4
Tb927.11.2060	60S acidic ribosomal subunit	Ribosome	17	8	15	19	4
Tb927.11.3590	40S ribosomal protein S4	Ribosome	19	12	15	18	4
Tb927.10.3940	40S ribosomal protein S3A	Ribosome	18	11	19	14	4
Tb927.8.1330	60S ribosomal protein L7a	Ribosome	13	6	13	13	4
Tb927.9.15150	60S ribosomal protein L5	Ribosome	16	6	10	12	4
Tb927.9.8070	60S ribosomal protein L10	Ribosome	11	7	13	11	4
Tb927.9.15360	40S ribosomal protein S6	Ribosome	3	7	3	11	4
Tb927.9.6070	40S ribosomal protein S3	Ribosome	11	6	13	10	4
Tb927.11.16280	60S ribosomal protein L2 L8	Ribosome	13	5	12	10	4
Tb927.7.1730	60S ribosomal protein L7	Ribosome	12	6	10	10	4
Tb927.3.3310	60S ribosomal protein L13	Ribosome	14	4	17	9	4
Tb927.11.680	60S ribosomal protein L21e	Ribosome	8	5	12	9	4
Tb927.7.5180	60S ribosomal protein L23a or L25	Ribosome	10	5	11	8	4
Tb927.10.11390	60S ribosomal protein L6	Ribosome	8	5	11	8	4
Tb927.4.3550	60S ribosomal protein L13a	Ribosome	7	6	10	8	4
Tb927.7.1040	40S ribosomal protein S16	Ribosome	8	4	10	8	4
Tb927.11.14130	60S ribosomal protein L18	Ribosome	6	3	8	8	4
Tb927.4.2180	60S ribosomal protein L35a	Ribosome	7	5	7	8	4
Tb927.10.1100	60S ribosomal protein L9	Ribosome	5	5	5	8	4
Tb927.10.14710	40S ribosomal protein S2	Ribosome	11	6	13	7	4
Tb927.10.13500	60S ribosomal protein L10a	Ribosome	8	5	12	7	4
Tb927.11.15880	60S ribosomal protein L27	Ribosome	7	6	8	7	4
Tb927.10.5610	40S ribosomal protein S9	Ribosome	6	5	7	7	4
Tb927.10.5340	40S ribosomal protein S18	Ribosome	12	4	15	6	4
Tb927.7.5000	60S ribosomal protein L19	Ribosome	9	4	10	6	4
Tb927.9.3990	40S ribosomal protein S7	Ribosome	8	7	9	6	4
Tb927.9.11380	60S ribosomal protein L23	Ribosome	9	5	9	6	4
Tb927.8.6150	40S ribosomal protein S8	Ribosome	6	5	7	6	4
Tb927.11.4820	60S ribosomal protein L17	Ribosome	5	4	7	6	4
Tb927.10.4120	60S ribosomal protein L30	Ribosome	7	3	7	6	4
Tb927.2.5910	40S ribosomal protein S13	Ribosome	7	3	11	5	4
Tb927.11.11820	40S ribosomal protein S17	Ribosome	8	4	9	5	4
Tb927.11.6180	60S ribosomal protein L28	Ribosome	6	4	8	5	4
Tb927.10.560	40S ribosomal protein S11	Ribosome	4	6	5	5	4
Tb927.9.7590	60S ribosomal protein L11	Ribosome	5	2	5	5	4
Tb927.4.1860	40S ribosomal protein S19	Ribosome	7	4	8	4	4
Tb927.11.6300	40S ribosomal protein S5	Ribosome	8	4	8	4	4
Tb927.11.4300	60S ribosomal protein L18	Ribosome	5	3	6	4	4
Tb927.11.6140	40S ribosomal protein S15A	Ribosome	4	4	5	4	4
Tb927.6.4980	40S ribosomal protein S14	Ribosome	4	3	5	4	4
Tb927.11.9720	40S ribosomal protein S27	Ribosome	4	3	4	4	4
Tb927.10.8430	40S ribosomal protein S12	Ribosome	3	2	4	4	4
Tb927.6.5040	60S ribosomal protein L15	Ribosome	3	2	2	4	4
Tb927.10.5360	40S ribosomal protein S10	Ribosome	6	4	7	3	4
Tb927.10.7340	40S ribosomal protein S24E	Ribosome	5	2	6	3	4
Tb927.11.8200	40S ribosomal protein S26	Ribosome	4	3	5	3	4
Tb927.9.14370	60S ribosomal protein L26	Ribosome	2	3	4	3	4
Tb927.10.1090	40S ribosomal protein S23	Ribosome	5	2	3	3	4
Tb927.9.11490	60S ribosomal protein L27a	Ribosome	5	2	5	2	4
Tb927.11.10030	60S ribosomal protein L29	Ribosome	3	2	4	2	4
Tb927.9.14000	60S ribosomal protein L12	Ribosome	5	3	3	2	4
Tb927.9.5690	60S acidic ribosomal protein	Ribosome	3	2	2	2	4
Tb927.11.9730	60S ribosomal protein L34	Ribosome	2	2	2	2	4
Tb927.6.720	60S ribosomal protein L14	Ribosome	7	0	8	6	3
Tb927.10.190	40S ribosomal protein S6	Ribosome	12	1	11	4	3
Tb927.11.3230	60S ribosomal protein L44	Ribosome	6	1	8	3	3
Tb927.10.5480	60S ribosomal protein L24	Ribosome	1	2	4	3	3
Tb927.11.6510	40S ribosomal protein S21	Ribosome	3	0	3	3	3
Tb927.10.220	60S ribosomal protein L37a	Ribosome	3	1	5	2	3
Tb927.7.230	40S ribosomal protein S33	Ribosome	3	1	4	2	3
Tb927.9.1810	60S ribosomal protein L35	Ribosome	3	1	4	2	3
Tb927.10.3280	60S ribosomal protein L38	Ribosome	2	1	4	2	3
Tb927.10.5030	40S ribosomal protein S27+ ubiquitin	Ribosome	2	1	3	2	3
Tb927.11.10160	60S ribosomal protein L22	Ribosome	2	1	3	2	3
Tb927.9.9210	60S ribosomal protein L37	Ribosome	2	1	2	2	3
Tb927.9.15210	60S ribosomal protein L36	Ribosome	8	0	7	0	2
Tb927.10.2840	40S ribosomal protein S25	Ribosome	5	0	6	0	2
Tb927.10.270	60S ribosomal protein L32	Ribosome	3	0	6	0	2
Tb927.9.12200	60S ribosomal protein L31	Ribosome	3	0	3	0	2
Tb927.6.2100	40S ribosomal protein S30	Ribosome	2	0	1	0	1
Tb927.7.270	ribosome biogenesis protein, putative	Ribosome	3	0	1	0	1
Tb927.7.2340	40S ribosomal protein S15	Ribosome	2	0	0	0	1
Tb927.5.1820	60S acidic ribosomal protein	Ribosome	2	0	0	0	1
Tb927.6.5120	60S acidic ribosomal protein P2	Ribosome	4	0	0	0	1
Tb927.9.8740	DRBD3 (PTB1)	RNA.binding	2	0	5	2	3
Tb927.4.2030	ALBA4	RNA.binding	1	1	2	2	2
Tb927.6.4440	RBP42	RNA.binding	3	0	1	2	2
Tb927.11.1980	ZC3H41	RNA.binding	0	0	0	5	1
Tb927.11.6740	PUF10	RNA.binding	0	0	0	2	1
Tb927.10.12660	PUF2	RNA.binding	0	0	6	0	1
Tb927.10.11760	PUF6	RNA.binding	0	0	4	0	1
Tb927.10.13720	RBP29	RNA.binding	0	0	3	0	1
Tb927.10.4430	PUF1	RNA.binding	0	0	2	0	1
Tb927.10.310	PUF3	RNA.binding	0	0	2	0	1
Tb927.9.9520	ZC3H29	RNA.binding	0	0	2	0	1
Tb927.11.14090	DRBD18	RNA.binding	2	0	0	0	1
Tb927.8.4450	RBP11	RNA.binding	2	0	0	0	1
Tb927.10.3990	DHH1	RNA.degradation	2	0	4	6	3
Tb927.6.4770	MKT1	RNA.degradation	3	0	2	2	3
Tb927.8.1960	NOT11	RNA.degradation	0	0	3	3	2
Tb927.3.1920	NOT5	RNA.degradation	4	0	9	0	2
Tb927.10.10850	AGO1	RNA.degradation	0	0	0	21	1
Tb927.3.2490	P-loop nucloside phosphate hydrolase, PH domain-like	RNA.degradation	0	0	0	2	1
Tb927.9.13510	PARN-3	RNA.degradation	0	0	0	2	1
Tb927.6.850	NOT2	RNA.degradation	2	0	0	0	1
Tb927.3.2600	ATP-dependent DEAD/H RNA helicase, putative, no clear yeast homologue	RNA.helicase	0	0	0	8	1
Tb927.10.6630	ATP-dependent DEAD/H RNA helicase similar to DBP1	RNA.helicase	0	0	2	0	1
Tb927.8.900	splicing factor TSR1 (TSR1)	RNA.processing	2	0	5	0	2
Tb927.3.3590	U3 small nucleolar ribonucleoprotein protein MPP10, putative	RNA.processing	0	0	2	0	1
Tb927.3.5620	FACT complex subunit SPT16, involved in pol II trasncription initiation, histone H2A/B dissociation from chromatin	RNA.synthesis	0	0	0	4	1
Tb927.11.14020	RNA-binding protein (NRBD2)	rRNA.tRNA.process	12	6	11	12	4
Tb927.9.2470	nucleolar protein (NOP86)	rRNA.tRNA.process	5	2	25	9	4
Tb927.10.7500	fibrillarin (NOP1)	rRNA.tRNA.process	5	0	2	2	3
Tb927.2.4550	SPB1 rRNA methyltransferase	rRNA.tRNA.process	6	0	2	2	3
Tb927.8.3750	nucleolar protein (Nop56 homologue)	rRNA.tRNA.process	3	0	1	11	2
Tb927.9.5320	nucleolar RNA binding protein, putative (28G16.220)	rRNA.tRNA.process	8	0	0	8	2
Tb927.11.3120	nucleolar GTP-binding protein 1 (NOG1)	rRNA.tRNA.process	3	0	0	6	2
Tb927.8.1510	ATP-dependent DEAD/H RNA helicase, putative Dbp3, ribosome biogenesis? Cis-spliced	rRNA.tRNA.process	3	0	4	0	2
Tb927.4.3840	nucleolar protein, putative	rRNA.tRNA.process	0	0	0	7	1
Tb927.10.170	pseudouridine synthase, Cbf5p	rRNA.tRNA.process	0	0	0	3	1
Tb927.11.6790	BOP1/Erb1p	rRNA.tRNA.process	0	0	0	2	1
Tb927.8.740	nucleolar RNA-binding protein, truncated	rRNA.tRNA.process	0	0	0	2	1
Tb927.6.1900	U3/U14 snoRNA-associated small subunit rRNA processing protein, putative	rRNA.tRNA.process	0	0	3	0	1
Tb927.8.2080	hypothetical protein, conserved, tRNA ligase phosphodiesterase domain	rRNA.tRNA.process	0	0	2	0	1
Tb927.4.470	snoRNP protein GAR1, putative	rRNA.tRNA.process	2	0	1	0	1
Tb927.10.14750	fibrillarin, putative	rRNA.tRNA.process	2	0	0	0	1
Tb927.9.5100	cAMP-specific phosphodiesterase (PDEB2)	Signalling	0	0	0	3	1
Tb927.3.4680	RAB GDP dissociation inhibitor alpha, putative	Signalling	0	0	0	2	1
Tb927.11.2640	ras-like small GTPase, putative (TbNST)	Signalling	0	0	2	0	1
Tb927.3.5550	small GTP-binding protein, putative (TbRX1)	Signalling	0	0	2	0	1
Tb927.3.1840	3-oxo-5-alpha-steroid 4-dehydrogenase, putative	Sterols	0	0	2	0	1
Tb927.9.9290	PABP1	Translation	24	4	11	25	4
Tb927.9.10770	PABP2	Translation	28	6	21	24	4
Tb927.11.11360	guanine nucleotide-binding protein beta subunit- like protein (TRACK)	Translation	15	8	14	15	4
Tb927.11.10790	40S ribosomal protein SA	Translation	8	5	9	8	4
Tb927.10.4570	EF2 elongation factor 2	Translation	10	8	0	45	3
Tb927.11.13090	EF1 gamma, elongation factor 1 gamma, putative	Translation	4	2	1	10	3
Tb927.10.2110	EF1-alpha elongation factor 1-alpha, (TEF1)	Translation	9	0	10	9	3
Tb927.9.4680	eIF4A1	Translation	6	0	6	8	3
Tb927.10.14550	DED1-1, ATP-dependent DEAD/H RNA helicase, VASA homologue	Translation	3	0	9	3	3
Tb927.6.1870	eIF4E4	Translation	10	0	3	2	3
Tb927.8.3150	T-complex protein 1, gamma subunit, putative (TCP-1-gamma)	Translation	0	0	2	17	2
Tb927.10.1060	T-complex protein 1, delta subunit, putative (TCP-1-delta)	Translation	0	2	0	17	2
Tb927.10.8190	T-complex protein 1, theta subunit, (TCP-1-theta)	Translation	2	0	0	17	2
Tb927.7.6090	eIF3a	Translation	8	0	0	16	2
Tb927.9.12510	DED1-2, ATP-dependent DEAD/H RNA helicase, DED1-2	Translation	0	0	9	5	2
Tb927.8.4820	eIF4G3	Translation	14	0	0	5	2
Tb927.10.2770	eIF5	Translation	0	0	5	4	2
Tb927.4.3570	EF1 beta, translation elongation factor 1-beta, putative	Translation	2	0	0	3	2
Tb927.11.16760	T-complex protein 1, alpha subunit, putative (TCP-1-alpha)	Translation	0	0	0	18	1
Tb927.11.1900	T-complex protein 1, beta subunit, putative (TCP-1-beta)	Translation	0	0	0	16	1
Tb927.11.14250	T-complex protein 1, epsilon subunit, putative (TCP-1-epsilon)	Translation	0	0	0	15	1
Tb927.11.3240	T-complex protein 1, zeta subunit, putative (TCP-1-zeta)	Translation	1	0	0	14	1
Tb927.10.8290	eIF3c	Translation	1	0	0	13	1
Tb927.9.11270	T-complex protein 1, eta subunit, putative, (TCP-1-eta)	Translation	0	0	0	11	1
Tb927.6.4370	eIF3d	Translation	0	0	0	7	1
Tb927.5.2570	EIF3B translation initiation factor	Translation	0	0	0	6	1
Tb927.11.11590	eIF3E	Translation	0	0	0	6	1
Tb927.10.4640	eIF-3L	Translation	0	0	0	6	1
Tb927.11.9610	eIF3I	Translation	0	0	0	5	1
Tb927.11.2300	ERF1 eukaryotic peptide chain release factor subunit 1, putative	Translation	0	0	1	4	1
Tb927.11.13250	eIF-2-gamma	Translation	0	0	0	3	1
Tb927.11.6160	ERF3 eukaryotic release factor 3, putative	Translation	0	0	0	3	1
Tb927.3.2900	EF-2 alpha, elongation initiation factor 2 alpha subunit,	Translation	0	0	0	2	1
Tb927.8.1170	eIF3H	Translation	1	0	0	2	1
Tb927.2.3780	IF2 translation initiation factor IF-2, putative	Translation	0	0	0	2	1
Tb927.11.11770	eIF4E3	Translation	1	0	3	0	1
Tb927.11.10560	eIF4G4	Translation	0	0	3	0	1
Tb927.10.6800	RBG1, associated with translating ribosomes	Translation	0	0	3	0	1
Tb927.3.1680	eIF3F	Translation	3	0	0	0	1
Tb927.4.1930	EIF3G	Translation	5	0	0	0	1
Tb927.11.9640	glycyl-tRNA synthetase, putative	Translation.tRNA	2	0	0	13	2
Tb927.11.7170	seryl-tRNA synthetase, putative	Translation.tRNA	4	1	0	8	2
Tb927.8.1600	lysyl-tRNA synthetase, putative	Translation.tRNA	6	0	0	5	2
Tb927.11.2360	phenylalanyl-tRNA synthetase (beta subunit), putative	Translation.tRNA	3	0	0	3	2
Tb927.5.1090	threonyl-tRNA synthetase, putative	Translation.tRNA	0	0	0	17	1
Tb927.10.9190	isoleucyl-tRNA synthetase, putative (IleRS)	Translation.tRNA	0	0	0	13	1
Tb927.6.950	cysteinyl-tRNA synthetase, putative	Translation.tRNA	0	0	0	12	1
Tb927.11.3730	leucyl-tRNA synthetase, putative (LeuRS)	Translation.tRNA	0	0	0	9	1
Tb927.11.1990	arginyl-tRNA synthetase, putative	Translation.tRNA	0	0	0	8	1
Tb927.6.4480	valyl-tRNA synthetase, putative (ValRS)	Translation.tRNA	0	0	0	8	1
Tb927.6.4590	glutamyl-tRNA synthetase, putative	Translation.tRNA	0	0	0	6	1
Tb927.4.2310	asparaginyl-tRNA synthetase, putative	Translation.tRNA	0	0	0	3	1
Tb927.9.5210	glutaminyl-tRNA synthetase, putative (28G16.175)	Translation.tRNA	0	0	0	3	1
Tb927.10.1500	methionyl-tRNA synthetase, putative (MetRS)	Translation.tRNA	0	0	0	3	1
Tb927.7.3620	tyrosyl-tRNA synthetase, putative	Translation.tRNA	0	0	0	3	1
Tb927.6.700	alanyl-tRNA synthetase, putative	Translation.tRNA	0	0	0	2	1
Tb927.6.1880	aspartyl-tRNA synthetase, putative	Translation.tRNA	0	0	0	2	1
Tb927.7.2400	MCP1 Arc1p homologue, assists aa tRNA synthetases	Translation.tRNA	0	0	5	0	1
Tb927.11.10780	Voltage-dependent anion channel (VDAC), putative	Transporter	0	0	3	0	1
Tb927.10.3520	protease regulatory ATPase subunit 4, putative (RPT4)	Ubiquitin.proteasome	2	0	2	0	2
Tb927.9.12650	ubiquitin-activating enzyme e1, putative (UBA2)	Ubiquitin.proteasome	0	0	0	13	1
Tb927.2.2440	proteasome regulatory non-ATPase subunit 6 (RPN6)	Ubiquitin.proteasome	0	0	0	3	1
Tb927.8.2640	ubiquitin-activating enzyme e1, putative (UBA1)	Ubiquitin.proteasome	0	0	0	3	1
Tb927.6.1090	proteasome regulatory ATPase subunit 3 (RPT3)	Ubiquitin.proteasome	0	0	1	2	1
Tb927.11.9920	polyubiquitin, putative	Ubiquitin.proteasome	0	0	0	2	1
Tb927.6.1260	proteasome beta-1 subunit, putative (TbPSB1)	Ubiquitin.proteasome	1	0	0	2	1
Tb927.11.9220	proteasome regulatory non-ATP-ase subunit 2 (RPN2)	Ubiquitin.proteasome	0	0	0	2	1
Tb927.11.4130	ubiquitin-like protein, putative	Ubiquitin.proteasome	0	0	3	0	1
Tb927.7.2550	proteasome regulatory ATPase subunit 5 (RPT5)	Ubiquitin.proteasome	0	0	2	0	1
Tb927.8.570	proteasome regulatory non-ATP-ase subunit 10 (RPN10)	Ubiquitin.proteasome	0	0	2	0	1
Tb927.11.14200	ubiquitin-conjugating enzyme e2, putative	Ubiquitin.proteasome	0	0	2	0	1
Tb927.7.4790	20S proteasome beta 6 subunit, putative (BETA6)	Ubiquitin.proteasome	2	0	1	0	1
Tb927.10.14530	proteasome regulatory non-ATPase subunit 8 RPN8)	Ubiquitin.proteasome	2	0	1	0	1
Tb927.10.3030	Proteasome regulatory subunit, (RPN11)	Ubiquitin.proteasome	3	0	1	0	1
Tb927.10.290	proteasome alpha 2 subunit, putative	Ubiquitin.proteasome	2	0	0	0	1
Tb927.11.7460	GRP78/BiP	Vesicular.transport	26	5	34	15	4
Tb927.3.4720	dynamin, putative,vacuolar sortin protein 1, putative	Vesicular.transport	12	0	8	12	3
Tb927.10.5770	valosin-containing protein homolog,Transitional endoplasmic reticulum ATPase, putative (VCP)	Vesicular.transport	1	1	2	15	2
Tb927.10.6050	clathrin heavy chain (CHC)	Vesicular.transport	0	0	3	5	2
Tb927.10.8040	adaptin complex AP1 beta subunit (BAD1)	Vesicular.transport	3	0	8	0	2
Tb927.8.1870	Golgi/lysosome glycoprotein 1 (tGLP1)	Vesicular.transport	6	0	6	0	2
Tb927.10.14150	hypothetical protein, conserved, related to yeast BFR1, component pf polysomal mRNP. Weak chromosomal segregation ATPase domain. loc in ER of Sc. Interacts RF1, AP3	Vesicular.transport	3	0	6	0	2
Tb927.10.14180	protein transport protein Sec13, putative	Vesicular.transport	3	0	4	0	2
Tb927.11.2110	SNF7 domain protein transport endosome-lysosome	Vesicular.transport	0	0	4	0	1
Tb927.3.3450	ADP-ribosylation factor-like protein 3A, putative	Vesicular.transport	1	0	3	0	1
Tb927.9.13650	ADP-ribosylation factor, putative	Vesicular.transport	0	0	3	0	1
Tb927.11.4800	clathrin coat assembly protein, putative	Vesicular.transport	0	0	3	0	1
Tb927.8.4890	endoplasmic reticulum oxidoreductin, Ero1, oxidises PDI	Vesicular.transport	0	0	3	0	1
Tb927.8.890	small GTP-binding protein Rab1, putative	Vesicular.transport	0	0	3	0	1
Tb927.6.4500	translocon-associated protein beta	Vesicular.transport	0	0	3	0	1
Tb927.11.9630	vesicle protein SN7 family protein.	Vesicular.transport	0	0	3	0	1
Tb927.9.7230	ADP-ribosylation factor-like protein, putative (ARL1B)	Vesicular.transport	0	0	2	0	1
Tb927.4.2070	Myosin-like protein, possibly ER-Golgi vesicular transport	Vesicular.transport	0	0	2	0	1
Tb927.11.16830	Rab-like 5, small G protein (RABL5) (in UPF1-TAP)	Vesicular.transport	0	0	2	0	1
Tb927.10.12960	ras-related protein rab-5,small GTPase, putative (RAB5A)	Vesicular.transport	0	0	2	0	1
Tb927.8.4330	small GTP-binding protein Rab11 (RAB11)	Vesicular.transport	0	0	2	0	1
Tb927.7.2190	Translocon-associated protein alpha subunit	Vesicular.transport	1	0	2	0	1
Tb927.7.4470	translocon-associated protein gamma 4 transmembrane domains	Vesicular.transport	0	0	2	0	1
Tb927.5.3560	vesicle-associated membrane protein, putative (VAMP)	Vesicular.transport	1	0	2	0	1
Tb927.11.7213	ERV46-like, ER-Golgi transport vesicles	Vesicular.transport	2	0	1	0	1
Tb927.4.5010	calreticulin, putative	Vesicular.transport	3	0	0	0	1
Tb927.4.1850	SRP68, putative	Vesicular.transport	2	0	0	0	1
Tb08.27P2.220	variant surface glycoprotein (VSG, atypical), putative	VSG	7	0	6	0	2
Tb927.5.4820	VSG pseudogene,variant surface glycoprotein, degenerate	VSG	1	1	1	2	1
Tb09.v4.0136	variant surface glycoprotein (VSG, atypical), putative	VSG	0	0	2	0	1
Tb927.1.05	variant surface glycoprotein (VSG), putative	VSG	2	0	1	0	1
Tb927.10.12940	predicted zinc finger protein	Zinc.finger	0	0	2	0	1
Tb927.10.6380	ring finger containing protein	Zinc.finger	0	0	2	0	1
Tb927.7.3550	hypothetical protein, conserved, no yeast or human match	ZUnknown	22	0	25	9	3
Tb927.11.9400	hypothetical protein, conserved, no yeast or human match, CXXC motif (thioredoxin-like)	ZUnknown	0	0	6	2	2
Tb927.11.2610	hypothetical protein, conserved, no domains, no yeast or human match	ZUnknown	14	0	12	0	2
Tb927.7.2240	hypothetical protein, conserved	ZUnknown	4	0	5	0	2
Tb927.7.1060	hypothetical protein, conserved, FY-rich domain IPR003889	ZUnknown	2	0	5	0	2
Tb927.10.14700	hypothetical protein, conserved, no human or yeast homologue	ZUnknown	3	0	3	0	2
Tb927.6.1470	hypothetical protein, conserved	ZUnknown	3	0	2	0	2
Tb927.11.6440	hypothetical protein, conserved, Bromodomain and poly(Q), often in TAP MS, low similarity to coiled-coil proteins and hook proteins (cytoskeletal linkers)	ZUnknown	4	0	2	0	2
Tb927.2.2230	hypothetical protein, conserved, no domains, Kineto-specific	ZUnknown	2	0	2	0	2
Tb927.4.3060	hypothetical protein, conserved, PLP dependent transferases like domain	ZUnknown	2	0	2	0	2
Tb927.4.1300	Amidinotransferase superfamily protein	ZUnknown	0	0	0	11	1
Tb927.7.2170	hypothetical protein, conserved, telomere repeat dimerization domain	ZUnknown	0	0	0	5	1
Tb927.11.4910	predicted ankyrin repeat family protein	ZUnknown	0	0	0	3	1
Tb927.11.14190	hypothetical protein, conserved, Nuclease and TUDOR domains	ZUnknown	0	0	0	2	1
Tb927.8.6980	hypothetical protein, conserved	ZUnknown	0	0	26	0	1
Tb927.3.3300	hypothetical protein, conserved	ZUnknown	0	0	10	0	1
Tb927.10.840	hypothetical protein, conserved, WD40 domains	ZUnknown	0	0	10	0	1
Tb927.10.2930	hypothetical protein, conserved	ZUnknown	1	0	9	0	1
Tb927.11.15140	hypothetical protein, conserved	ZUnknown	0	0	8	0	1
Tb927.1.4310	hypothetical protein, conserved	ZUnknown	0	0	7	0	1
Tb927.8.1570	hypothetical protein, conserved, some resemblance to cox4 neighbour, predicted mito. UPF0172 family	ZUnknown	0	0	6	0	1
Tb927.10.5870	hypothetical protein, conserved	ZUnknown	0	0	4	0	1
Tb927.4.3540	hypothetical protein, conserved	ZUnknown	1	0	4	0	1
Tb927.5.2500	hypothetical protein, conserved	ZUnknown	0	0	4	0	1
Tb927.1.4280	hypothetical protein, conserved, African tryp specific, PTZ (tail-specific protease) domain	ZUnknown	0	0	4	0	1
Tb927.10.11140	hypothetical protein, conserved, kineto-specific, signal peptide	ZUnknown	0	0	4	0	1
Tb927.10.5450	nucleoplasmin-like protein (NLP)	ZUnknown	0	0	4	0	1
Tb927.11.2400	hypothetical protein, conserved	ZUnknown	1	0	3	0	1
Tb927.3.5370	hypothetical protein, conserved	ZUnknown	1	0	3	0	1
Tb927.10.13790	hypothetical protein, conserved, no human or yeast homologue	ZUnknown	0	0	3	0	1
Tb927.9.9550	hypothetical protein, conserved, no yeast or human match	ZUnknown	1	0	3	0	1
Tb927.3.1010	hypothetical protein, conserved, Trypanosoma-specific	ZUnknown	0	0	3	0	1
Tb927.7.5030	hypothetical protein, conserved, Trypanosoma-specific no matches	ZUnknown	0	0	3	0	1
Tb927.10.5880	Proteophosphoglycan, putative	ZUnknown	0	0	3	0	1
Tb927.10.3780	hypothetical protein, conserved	ZUnknown	0	0	2	0	1
Tb927.9.10400	hypothetical protein, conserved	ZUnknown	1	0	2	0	1
Tb927.9.9430	hypothetical protein, conserved	ZUnknown	0	0	2	0	1
Tb927.8.1500	hypothetical protein, conserved, copurifies with MKT1	ZUnknown	1	0	2	0	1
Tb927.11.3970	hypothetical protein, conserved, copurifies with U2AF35, CCCH zinc finger PS50103, resembles PAT1 E=0.033	ZUnknown	0	0	2	0	1
Tb927.5.3190	hypothetical protein, conserved, low homologies, no domains	ZUnknown	0	0	2	0	1
Tb927.7.5240	hypothetical protein, conserved, low homologies, no domains	ZUnknown	0	0	2	0	1
Tb927.4.2170	hypothetical protein, conserved, low homology to phosphatidylserinsynthase	ZUnknown	0	0	2	0	1
Tb927.5.3460	hypothetical protein, conserved, LysM domain (peptidoglycan binding). trypanosoma-specific	ZUnknown	0	0	2	0	1
Tb927.9.7670	hypothetical protein, conserved, no clear matches	ZUnknown	1	0	2	0	1
Tb927.11.9320	hypothetical protein, conserved, no domains, no hits	ZUnknown	0	0	2	0	1
Tb927.9.8180	hypothetical protein, conserved, SSF52047 RNI-like	ZUnknown	0	0	2	0	1
Tb927.11.12560	hypothetical protein, low homologies, no domains	ZUnknown	0	0	2	0	1
Tb927.7.470	hypothetical protein, 2 transmembrane domains	ZUnknown	2	0	0	0	1
Tb927.11.720	hypothetical protein, conserved	ZUnknown	2	0	0	0	1
Tb927.10.5810	hypothetical protein, conserved	ZUnknown	3	0	0	0	1
Tb927.11.1840	hypothetical protein, conserved	ZUnknown	5	0	0	0	1
Tb927.6.5070	hypothetical protein, conserved	ZUnknown	4	0	0	0	1
Tb927.9.7110	hypothetical protein, conserved, best match to human NP_065767 GRAM domain protein (membrane association)	ZUnknown	3	0	0	0	1
Tb927.10.8940	Flagellum tageting protein KHARON1	Cytoskeleton	2	0	0	0	1
Tb927.9.13320	hypothetical protein, conserved, no domains, no yeast or human match	ZUnknown	5	0	0	0	1
